# Supplementary material for: Building an inpatient addiction medicine consult service in Sudbury, Canada: preliminary data and lessons learned in the era of COVID-19
Source: Subst Abuse Treat Prev Policy. 2023 May 22;18:29. doi: 10.1186/s13011-023-00537-y (PMC10201028; doi:10.1186/s13011-023-00537-y)
Supplement: Supplementary file 1 — Supplementary Material 1 [file 13011_2023_537_MOESM1_ESM.xlsx]

## Sheet: Sheet1
Year	Row Labels	No referrals	12 Step	Community addictions treatment	Community counselling/mental health supports (external to HSN)	Community counselling/mental health supports (internal to HSN)	Crisis	Other local addiction clinics	Primary Care Provider	Private counselling	RAAM	Residential treatment	Social services	Specialist care	Withdrawal Management Services	Other	Grand Total
2019	Dec	0	0	1	0	0	0	0	0	0	1	1	0	0	0	0	3
2020	Jan	6	5	9	5	0	2	4	0	0	5	6	7	2	4	0	55
	Feb	0	0	1	0	0	1	2	0	0	1	0	1	0	1	0	7
	Mar	0	0	0	0	0	0	0	0	0	0	0		0	0	0	0
	Apr	1	11	11	3	2	10	7	1	1	10	3	6	0	10	5	81
	May	10	5	13	2	3	4	6	0	0	14	4	2	0	6	2	71
	Jun	13	6	21	2	1	0	7	2	2	21	9	0	0	1	4	89
	Jul	12	7	11	1	1	2	2	2	3	24	4	0	0	0	3	72
	Aug	7	6	11	3	3	4	7	8	2	15	7	3	0	4	11	91
	Sep	7	9	19	7	5	4	4	1	7	26	13	5	1	9	10	127
	Oct	8	9	19	6	4	4	8	3	3	18	15	3	2	11	11	124
	Nov	15	4	11	6	1		7	2	4	13	8	1	0	2	8	82
	Dec	13	4	13	6	3	5	5	1	0	20	1	2	1	6	10	90
2021	Jan	8	1	14	3	1	1	6	2	1	11	3	1	2	3	5	62
	Feb	11	3	4	0	1	2	4	0	3	8	1	2	0	1	10	50
	Mar	9	0	2	0	0	1	0	0	0	11	0	1	2	1	21	48
	Apr	12	0	3	0	3	0	1	0	0	9	0	1	4	0	13	46
	May	16	0	4	0	0	0	0	0	0	6	0	0	0	0	24	50
	Jun	12	0	2	0	0	0	1	0	0	2	0	0	0	0	24	41
	Jul	20	0	3	0	0	0	0	0	1	1	0	0	0	6	24	55
	Aug	12	0	3	0	0	0	0	0	1	2	2	0	0	0	15	35
	Sep	4	0	3	0	0	0	0	0	0	2	1	0	0	0	5	15
	Grand Total	196	70	178	44	28	40	71	22	28	220	78	35	14	65	205	1294
